# Supplementary material for: Establishment and evaluation of hematological and serum biochemical reference intervals in Chinese local donkey populations
Source: BMC Vet Res. 2026 May 18;22:411. doi: 10.1186/s12917-026-05556-y (PMC13352610; doi:10.1186/s12917-026-05556-y)
Supplement: Supplementary file 1 — Supplementary Material 1. Supplementary Table S1- Reference intervals for serum biochemical and hematological parameters.xlsx. [file 12917_2026_5556_MOESM1_ESM.xlsx]

## Sheet: Reference intervals of serum bi
Reference intervals of serum biochemical parameters among different conservation farms
Farm	Indicator	n	Mean	SD	Median	Min	Max	p.Value	Dist	Method	Reference intervals (2.5th–97.5th percentiles, LRL–URL)	95% CI of LRL	95% CI of URL
National Genetic Conservation Farm	ALB(g/L)	854	26.06	3.43	26.12	16.61	35.32	0.0717	G	NP	19.67–33.09	18.73–20.01	32.62–33.87
	ALP(U/L)	857	241.34	81.15	233.74	72.52	472.63	3.63e-10	NG	NP	114.47–413.25	110.69–119.88	397.46–421.36
	ALT(U/L)	835	8.61	2.43	8.5	2.38	14.95	0.0259	NG	NP	3.58–13.51	3.16–4.06	13.13–14.06
	AMY(U/L)	841	5.17	2.42	4.94	0.44	12.45	2.45e-10	NG	NP	1.37–10.42	1.16–1.52	9.97–10.94
	AST(U/L)	846	306.15	71.91	299.96	113.85	505.1	2.82e-05	NG	NP	174.05–453.92	161.39–188.91	446.21–468.64
	Ca(mmol/L)	856	2.49	0.23	2.47	1.92	3.11	0.000141	NG	NP	2.04–2.97	2–2.07	2.94–3
	CK(U/L)	838	212.62	74.62	203	65	433	3.48e-12	NG	NP	94–384.07	87–101.85	372.07–401.15
	CR(µmol/L)	866	93.83	18.33	92.47	48.04	140.61	1.61e-06	NG	NP	62.72–134.1	60.66–64.29	130.93–135.46
	DBIL(µmol/L)	813	5.28	1.78	4.87	0.48	10.77	1.08e-18	NG	NP	2.89–9.56	2.75–3.07	9.41–10.1
	Fe(µmol/L)	831	18.24	5.07	17.8	5.4	31.1	4.02e-07	NG	NP	7.97–29.33	7.35–9.48	28.82–29.68
	GGT(U/L)	869	47.35	15.34	46.91	5.55	82.77	3.67e-05	NG	NP	19.75–77.44	17.81–20.54	76.17–78.33
	GLU(mmol/L)	861	3.57	0.96	3.49	1.06	6.28	0.000143	NG	NP	1.83–5.56	1.6–1.99	5.41–5.83
	LIP(U/L)	862	23.07	4.1	23	11	31	1.02e-11	NG	NP	15–29.24	15–16	29–30
	Mg(mmol/L)	866	0.81	0.15	0.82	0.44	1.19	3.68e-05	NG	NP	0.52–1.07	0.51–0.54	1.05–1.08
	P(mmol/L)	862	1.11	0.38	1.08	0.22	2.1	9.3e-08	NG	NP	0.47–1.91	0.41–0.52	1.87–2
	TBIL(µmol/L)	830	5.13	1.9	4.86	1.26	10.42	6.63e-15	NG	NP	2.29–9.49	2.15–2.42	9.31–9.79
	TCH(mmol/L)	844	1.82	0.38	1.81	0.96	2.91	0.000105	NG	NP	1.14–2.61	1.13–1.19	2.55–2.72
	TG(mmol/L)	826	0.52	0.24	0.48	0.1	1.26	2.34e-19	NG	NP	0.2–1.1	0.2–0.2	1.05–1.13
	TP(g/L)	869	60.85	13.37	63.5	28.7	102.7	2.53e-15	NG	NP	36.50–81.00	34.64–37.8	79.7–82.08
	UA(µmol/L)	826	31.32	9.38	30.66	11.09	59.74	2.85e-08	NG	NP	16.16–51.84	14.73–16.95	49.17–55.37
Provincial Genetic Conservation Farm	ALB(g/L)	149	29.72	3.94	30.6	19.87	38.9	0.0082	NG	NP	20.49–35.67	19.91–23.32	35.1–37.53
	ALP(U/L)	140	285.28	52.54	282	165.29	406.55	0.184	G	NP	189.68–385.17	180.58–205.42	375.42–402.7
	ALT(U/L)	148	9.35	2.99	8.95	3.96	16.66	0.00364	NG	NP	4.68–15.84	4.02–5.25	14.36–16.63
	AMY(U/L)	145	7.46	3	7.48	1.02	15.07	0.675	G	NP	2–13.49	1.21–2.78	12.18–14.72
	AST(U/L)	146	380.16	82.12	373.63	188.62	588.91	0.371	G	NP	233.52–545.58	194.1–256.34	526.36–561.23
	Ca(mmol/L)	143	2.86	0.21	2.85	2.29	3.37	0.307	G	NP	2.51–3.25	2.29–2.56	3.2–3.34
	CK(U/L)	144	236.78	72.25	226.5	83	432	0.0189	NG	NP	116.58–398.4	97–137.02	365.04–424
	CR(µmol/L)	150	85.06	16.92	82.41	53.38	129.66	0.0041	NG	NP	58.76–117.87	54.2–61.75	114.79–129.29
	DBIL(µmol/L)	148	6.87	2.67	6	2.73	14.18	1.67e-07	NG	NP	3.52–13.05	2.89–3.85	12.08–13.44
	Fe(µmol/L)	150	20.86	5.52	20.9	6.6	35.3	0.802	G	NP	10.21–30.92	8.1–12.25	28.3–35.1
	GGT(U/L)	151	40.2	14.54	39.89	15.34	75.21	0.00682	NG	NP	17.43–71.67	15.62–19.05	65.12–73.65
	GLU(mmol/L)	150	3.28	0.69	3.24	1.64	5.24	0.543	G	NP	1.96–4.78	1.75–2.3	4.29–5.1
	LIP(U/L)	145	19.06	2.54	19	15	27	7.36e-05	NG	NP	15–25	15–16	23–26
	Mg(mmol/L)	148	0.6	0.07	0.6	0.42	0.76	0.376	G	NP	0.47–0.74	0.44–0.49	0.71–0.75
	P(mmol/L)	144	1.03	0.2	1.06	0.56	1.46	0.0142	NG	NP	0.65–1.36	0.56–0.68	1.31–1.43
	TBIL(µmol/L)	148	3.74	1.43	3.33	0.91	7.75	3.73e-07	NG	NP	1.97–6.74	1.58–2.21	6.29–7.72
	TCH(mmol/L)	148	1.52	0.23	1.55	0.96	2.09	0.693	G	NP	1.06–1.9	0.99–1.18	1.87–2.08
	TG(mmol/L)	149	0.48	0.24	0.4	0.1	1.2	9.66e-07	NG	NP	0.2–1	0.1–0.2	0.9–1.1
	TP(g/L)	143	43.86	3.9	43.6	35	53.7	0.142	G	NP	36.81–52.13	36.5–38.24	49.8–53.4
	UA(µmol/L)	141	18.8	4.8	18.32	8.59	31.78	0.0211	NG	NP	11.13–29.79	9.67–11.93	27.35–30.94
Xinjiang Donkey Farm	ALB(g/L)	136	23.65	1.58	23.71	20.04	27.31	0.624	G	NP	20.62–26.81	20.34–21.28	26.04–27.24
	ALP(U/L)	140	146.44	34.34	148.1	78.61	227.15	0.0687	G	NP	85.27–215.08	80.52–95.75	205.41–220.86
	ALT(U/L)	136	10.57	1.98	10.3	6.8	15.88	0.00712	NG	NP	7.38–14.99	7.04–7.93	13.97–15.76
	AMY(U/L)	137	3.97	1.89	3.81	0.37	9.59	0.0103	NG	NP	1.19–8.2	0.86–1.4	7.04–8.58
	AST(U/L)	140	255.91	48.45	259.38	130.37	373.45	0.76	G	NP	152.79–347.51	136.49–181.95	332.79–355.8
	Ca(mmol/L)	140	2.49	0.13	2.49	2.14	2.81	0.722	G	NP	2.22–2.76	2.16–2.28	2.7–2.79
	CK(U/L)	139	138.45	33.23	139	61	226	0.118	G	NP	85–209.85	76–93.9	194.2–225
	CR(µmol/L)	138	60.57	14.91	58.95	30.3	97.46	0.00906	NG	NP	37.29–93.97	31.86–39.89	86.72–96.76
	DBIL(µmol/L)	133	4.58	1.41	4.26	2.19	8.52	0.000273	NG	NP	2.49–7.68	2.43–2.85	6.78–8.5
	Fe(µmol/L)	140	16.41	5.01	16.25	5.9	28.6	0.127	G	NP	7.34–26.95	7–8.93	25.14–28.6
	GGT(U/L)	137	16.86	3.98	16.59	7.55	26.95	0.186	G	NP	9.64–26.13	8.86–10.82	23.12–26.66
	GLU(mmol/L)	136	3.21	0.6	3.12	1.8	4.91	0.0478	NG	NP	2.03–4.47	1.88–2.43	4.26–4.85
	LIP(U/L)	132	16.41	2.13	16	11	22	0.00755	NG	NP	13–21	11.55–13.28	20–22
	Mg(mmol/L)	141	0.68	0.08	0.68	0.48	0.86	0.336	G	NP	0.54–0.83	0.5–0.55	0.81–0.86
	P(mmol/L)	137	0.6	0.2	0.62	0.1	1.09	0.174	G	NP	0.18–1	0.14–0.25	0.86–1.05
	TBIL(µmol/L)	139	4.3	1.41	4.05	2.17	8.07	1.71e-05	NG	NP	2.46–7.64	2.2–2.62	6.74–8.05
	TCH(mmol/L)	136	1.37	0.2	1.37	0.89	1.81	0.223	G	NP	1.01–1.78	0.95–1.08	1.68–1.81
	TG(mmol/L)	141	0.45	0.21	0.4	0.1	1	1.02e-07	NG	NP	0.2–1	0.2–0.2	0.8–1
	TP(g/L)	140	42.71	3.14	42.45	35.5	51	0.44	G	NP	37.1–49.51	36.3–38	48.06–50.5
	UA(µmol/L)	135	33.01	17.81	28.61	6.34	81.14	2.86e-07	NG	NP	10.43–73.52	9.34–12.37	70.36–80.8
Reference intervals (RIs) are presented as the 2.5th–97.5th percentiles (lower and upper reference limits, LRL–URL) in accordance with CLSI C28-A3 guidelines. Biochemical analytes are grouped according to their primary physiological functions. Abbreviations: ALB, albumin; TP, total protein; ALP, alkaline phosphatase; ALT, alanine aminotransferase; AST, aspartate aminotransferase; GGT, γ-glutamyl …

## Sheet: Hematological Reference Interva
Hematological Reference Intervals in Donkeys from Dong’e donkey Farm
Indicator	n	Mean	SD	Median	Min	Max	p.Value.	Dist	Method	Reference intervals (2.5th–97.5th percentiles, LRL–URL)	95% CI of LRL	95% CI of URL
Bas(10^9/L)	700	0	0	0	0	0		Constant	NP	0 (Constant)	0 (Constant)	0 (Constant)
Bas(%)	794	0	0	0	0	0		Constant	NP	0 (Constant)	0 (Constant)	0 (Constant)
Eos(10^9/L)	899	0.67	0.31	0.64	0.05	1.51	0	NG	NP	0.1345-1.34	0.09–0.17	1.29–1.39
Eos(%)	911	5.06	2.3	4.9	0.3	11.5	0	NG	NP	1.1-10.025	0.9–1.3	9.6–10.53
HCT(%)	899	40.68	5.3	40.3	27.7	54.8	0	NG	NP	30.6-51.6	29.9–31.25	51.2–52.5
HGB(g/L)	905	128.85	16.58	128	89	174	0.001	NG	NP	96.6-164	94–99	161–167
Lym(10^9/L)	907	6.29	1.93	6.15	0.96	11.34	0.057	G	NP	2.576-10.341	2.32–2.94	9.99–10.66
Lym(%)	899	46.55	8.11	47	25.2	67.8	0.003	NG	NP	30.445-62.455	29.1–31.6	61.08–63.3
MCH(pg)	928	17.55	1.92	17.6	12	23.1	0	NG	NP	13.7175-20.9	13.42–14	20.7–21.2
MCHC(g/L)	904	317.59	11.13	319	287	346	0	NG	NP	293.575-337	292–296	336–339
MCV(fL)	929	55.42	5.59	55.9	39	72	0	NG	NP	44.22-64.88	43.04–44.86	64.1–65.6
MPV(fL)	925	6.6	1.14	6.4	4.1	9.9	0	NG	NP	5.01-9.1	5–5.1	8.9–9.2
Mon(10^9/L)	871	0.51	0.2	0.48	0.04	1.13	0	NG	NP	0.18-0.9825	0.16–0.2	0.92–1.06
Mon(%)	868	3.66	1.18	3.5	0.8	7.1	0	NG	NP	1.8-6.4	1.7–1.97	6.23–6.7
Neu(10^9/L)	875	5.8	1.62	5.55	1.39	10.42	0	NG	NP	2.9585-9.4975	2.69–3.26	9.2–9.85
Neu(%)	893	43.79	8.29	43.4	21.6	66.3	0.002	NG	NP	28.03-61.3	27.2–29.76	60.17–62.78
PCT(%)	899	0.18	0.06	0.18	0.03	0.33	0.231	G	NP	0.0667-0.2851	0.05–0.08	0.28–0.3
PDW(% )	916	15.58	0.45	15.5	14.4	16.9	0	NG	NP	14.9-16.5125	14.9–15	16.5–16.7
PLT(10^9/L)	920	280.22	107.36	275	12	592	0.005	NG	NP	78.975-501	59.98–100	481.1–510
RBC(10^12/L)	903	7.4	1.13	7.36	4.38	10.48	0.001	NG	NP	5.371-9.749	5.25–5.5	9.61–9.88
RDW-CV(%)	906	22.19	1.31	22.1	18.6	25.7	0.006	NG	NP	19.7625-24.9375	19.56–20	24.8–25.2
RDW-SD(fL)	915	42.49	2.68	42.6	35.4	49.4	0.061	G	NP	37.2-47.715	36.7–37.5	47.5–48.2
WBC(10^9/L)	898	13.7	3.17	13.6	5.11	22.41	0.001	NG	NP	7.7-20.42875	7.22–8.52	19.99–21.03
Hematological parameters measured in donkeys from the Dong’e Donkey Farm are presented. For each analyte, the sample size (n), mean, standard deviation (SD), median, minimum (Min), and maximum (Max) are reported. Data distribution was assessed using normality tests, and results are presented as p-values (p.Value.) and distribution type (Dist; G = Gaussian, NG = non-Gaussian, Constant = invariant)…
