# Supplementary material for: Establishment and evaluation of hematological and serum biochemical reference intervals in Chinese local donkey populations
Source: BMC Vet Res. 2026 May 18;22:411. doi: 10.1186/s12917-026-05556-y (PMC13352610; doi:10.1186/s12917-026-05556-y)
Supplement: Supplementary file 2 — Supplementary Material 2. Supplementary Table S2-Harris and Boyd analysis for age and sex partitioning.xlsx. [file 12917_2026_5556_MOESM2_ESM.xlsx]

## Sheet: Sheet 1
Within-Farm Sex Differences in Serum Biochemistry (National Genetic Conservation Farm)
Variable	Mean_Male	Mean_Female	SD_Male	SD_Female	N_Male	N_Female	Z	Z_star	Decision
ALB(g/L)	25.44	26.9	2.86	3.56	110	322	0.318	4.025	No partition
ALP(U/L)	265.23	204.86	72.69	68.33	110	322	0.605	4.025	No partition
ALT(U/L)	6.21	9.21	2.91	3.68	110	322	0.64	4.025	No partition
AMY(U/L)	5.09	5.83	6.9	3.09	110	322	0.097	4.025	No partition
AST(U/L)	286.85	323.59	65.56	74.33	110	322	0.371	4.025	No partition
Ca(mmol/l)	2.53	2.52	0.27	0.25	110	322	0.029	4.025	No partition
CK(U/L)	201.64	221.67	92.15	84.86	110	322	0.16	4.025	No partition
CR(umol/L)	98.59	96.03	17.42	20.84	110	322	0.094	4.025	No partition
DBIL(umol/L)	4.87	6.71	1.67	5.99	110	322	0.296	4.025	No partition
Fe(umol/L)	17.35	19.11	5.39	5.27	110	322	0.234	4.025	No partition
GGT(U/L)	37.07	48.42	13.6	15.22	110	322	0.556	4.025	No partition
GLU(mmol/L)	3.27	3.71	0.84	4.7	110	322	0.093	4.025	No partition
LIP(U/L)	20.1	23.68	3.19	6.28	110	322	0.509	4.025	No partition
Mg(mmol/L)	0.66	0.86	0.12	0.14	110	322	1.028	4.025	No partition
P(mmol/L)	1.09	1.02	0.44	0.44	110	322	0.105	4.025	No partition
TBIL(umol/L)	3.5	6.08	1.5	5.61	110	322	0.444	4.025	No partition
TCH(mmol/L)	1.52	1.87	0.29	0.5	110	322	0.614	4.025	No partition
TG(mmol/L)	0.4	0.7	0.19	0.72	110	322	0.398	4.025	No partition
TP(g/L)	56.19	59.56	13.43	13.79	110	322	0.175	4.025	No partition
UA(umol/L)	29.5	34.26	17.46	15.37	110	322	0.205	4.025	No partition
method of calculation: ①Z = |mean₁ − mean₂| / sqrt(SD₁² + SD₂²), ②Z* = 3 × sqrt((n₁ + n₂) / 240). Partitioning is required when Z > Z*; otherwise, partitioning is not required.

## Sheet: Sheet2
Within-Farm Sex Differences in Serum Biochemistry (Provincial Genetic Conservation Farm)
Variable	Mean_Male	Mean_Female	SD_Male	SD_Female	N_Male	N_Female	Z	Z_star	Decision
ALB(g/L)	29.18	29.67	3.55	4.3	36	116	0.088	2.387	No partition
ALP(U/L)	295.69	290.47	74.19	68.26	36	116	0.052	2.387	No partition
ALT(U/L)	9.55	9.72	2.69	3.54	36	116	0.038	2.387	No partition
AMY(U/L)	10.04	7.94	11.33	4.22	36	116	0.174	2.387	No partition
AST(U/L)	378.07	392.14	93.08	92.7	36	116	0.107	2.387	No partition
Ca(mmol/l)	2.91	2.84	0.3	0.25	36	116	0.169	2.387	No partition
CK(U/L)	249.56	257.37	150.99	101.06	36	116	0.043	2.387	No partition
CR(umol/L)	87.94	85.76	20.65	19.68	36	116	0.076	2.387	No partition
DBIL(umol/L)	7.93	6.97	3.09	2.9	36	116	0.227	2.387	No partition
Fe(umol/L)	18.83	21.66	6.22	5.38	36	116	0.344	2.387	No partition
GGT(U/L)	46.56	38.53	14.76	14.31	36	116	0.39	2.387	No partition
GLU(mmol/L)	3.47	3.24	0.68	0.74	36	116	0.23	2.387	No partition
LIP(U/L)	22.53	19.18	9.71	3.59	36	116	0.323	2.387	No partition
Mg(mmol/L)	0.58	0.61	0.07	0.08	36	116	0.279	2.387	No partition
P(mmol/L)	1.14	1.06	0.24	0.44	36	116	0.155	2.387	No partition
TBIL(umol/L)	4.76	3.57	1.82	1.48	36	116	0.506	2.387	No partition
TCH(mmol/L)	1.53	1.53	0.19	0.26	36	116	0.002	2.387	No partition
TG(mmol/L)	0.58	0.47	0.27	0.26	36	116	0.277	2.387	No partition
TP(g/L)	45.48	44.03	4.34	4.97	36	116	0.219	2.387	No partition
UA(umol/L)	19.22	20.49	7.23	7.02	36	116	0.127	2.387	No partition
method of calculation: ①Z = |mean₁ − mean₂| / sqrt(SD₁² + SD₂²), ②Z* = 3 × sqrt((n₁ + n₂) / 240). Partitioning is required when Z > Z*; otherwise, partitioning is not required.

## Sheet: Sheet3
Within-Farm Sex Differences in Serum Biochemistry (Xinjiang Donkey Farm)
Variable	Mean_Male	Mean_Female	SD_Male	SD_Female	N_Male	N_Female	Z	Z_star	Decision
ALB(g/L)	25.66	23.53	1.76	1.88	11	132	0.831	2.316	No partition
ALP(U/L)	158.37	148.79	37.2	41.47	11	132	0.172	2.316	No partition
ALT(U/L)	10.63	11.03	2.45	2.81	11	132	0.107	2.316	No partition
AMY(U/L)	7.61	4.14	3.25	2.63	11	132	0.83	2.316	No partition
AST(U/L)	205.12	263.96	65.8	50.57	11	132	0.709	2.316	No partition
Ca(mmol/l)	2.52	2.49	0.14	0.15	11	132	0.17	2.316	No partition
CK(U/L)	110.64	145.5	30.54	43.92	11	132	0.652	2.316	No partition
CR(umol/L)	79.81	61.04	28.91	15.99	11	132	0.568	2.316	No partition
DBIL(umol/L)	7.03	4.88	4.21	1.91	11	132	0.463	2.316	No partition
Fe(umol/L)	17.5	16.7	5.15	5.57	11	132	0.106	2.316	No partition
GGT(U/L)	21.9	17.27	6.72	5.17	11	132	0.546	2.316	No partition
GLU(mmol/L)	3.9	3.27	0.62	0.77	11	132	0.641	2.316	No partition
LIP(U/L)	18.18	17.02	2.32	4.13	11	132	0.245	2.316	No partition
Mg(mmol/L)	0.64	0.68	0.08	0.09	11	132	0.342	2.316	No partition
P(mmol/L)	0.77	0.63	0.37	0.42	11	132	0.25	2.316	No partition
TBIL(umol/L)	5.93	4.35	3.17	1.5	11	132	0.45	2.316	No partition
TCH(mmol/L)	1.61	1.37	0.34	0.22	11	132	0.596	2.316	No partition
TG(mmol/L)	0.56	0.45	0.28	0.22	11	132	0.324	2.316	No partition
TP(g/L)	47.09	42.41	3.11	3.27	11	132	1.037	2.316	No partition
UA(umol/L)	52.17	34.99	36.15	20.31	11	132	0.414	2.316	No partition
method of calculation: ①Z = |mean₁ − mean₂| / sqrt(SD₁² + SD₂²), ②Z* = 3 × sqrt((n₁ + n₂) / 240). Partitioning is required when Z > Z*; otherwise, partitioning is not required.

## Sheet: Sheet4
Age-related differences in serum biochemical parameters at the Dong’e donkey farm
Variable	Mean_Adult	Mean_Young	SD_Adult	SD_Young	N_Adult	N_Young	Z	Z_star	Decision
ALB(g/L)	26.53	25.66	3.45	3.82	432	437	0.168	5.709	No partition
ALP(U/L)	220.23	270.86	74.21	95.95	432	437	0.417	5.709	No partition
ALT(U/L)	8.44	9.45	3.73	4.9	432	437	0.164	5.709	No partition
AMY(U/L)	5.64	5.9	4.38	5.91	432	437	0.035	5.709	No partition
AST(U/L)	314.24	311.67	73.88	97.83	432	437	0.021	5.709	No partition
Ca(mmol/l)	2.53	2.48	0.26	0.25	432	437	0.121	5.709	No partition
CK(U/L)	216.57	231.88	87.1	106.52	432	437	0.111	5.709	No partition
CR(umol/L)	96.68	91.7	20.04	18.1	432	437	0.184	5.709	No partition
DBIL(umol/L)	6.24	5.91	5.3	3.06	432	437	0.053	5.709	No partition
Fe(umol/L)	18.66	19.16	5.35	6.94	432	437	0.056	5.709	No partition
GGT(U/L)	45.53	49.15	15.62	14.86	432	437	0.168	5.709	No partition
GLU(mmol/L)	3.6	3.82	4.08	1.08	432	437	0.051	5.709	No partition
LIP(U/L)	22.77	23.87	5.86	5.25	432	437	0.14	5.709	No partition
Mg(mmol/L)	0.81	0.82	0.16	0.14	432	437	0.055	5.709	No partition
P(mmol/L)	1.04	1.23	0.44	0.48	432	437	0.288	5.709	No partition
TBIL(umol/L)	5.42	5.9	5.03	2.53	432	437	0.085	5.709	No partition
TCH(mmol/L)	1.78	1.95	0.48	0.43	432	437	0.267	5.709	No partition
TG(mmol/L)	0.62	0.58	0.64	0.3	432	437	0.062	5.709	No partition
TP(g/L)	58.7	62.98	13.76	12.62	432	437	0.229	5.709	No partition
UA(umol/L)	33.05	34.16	16.04	12.16	432	437	0.055	5.709	No partition
method of calculation: ①Z = |mean₁ − mean₂| / sqrt(SD₁² + SD₂²), ②Z* = 3 × sqrt((n₁ + n₂) / 240). Partitioning is required when Z > Z*; otherwise, partitioning is not required.

## Sheet: Sheet5
Sex-related differences in hematological parameters (Dong 'e donkey farm)
Variable	Mean_Male	Mean_Female	SD_Male	SD_Female	N_Male	N_Female	Z	Z_star	Decision
WBC(10^9/L)	13.97	13.01	3.23	3.6	92	325	0.2	3.954	No partition
Neu(10^9/L)	5.8	5.61	1.86	1.96	92	325	0.07	3.954	No partition
Lym(10^9/L)	6.95	6.16	2.29	2.32	92	325	0.243	3.954	No partition
Mon(10^9/L)	0.47	0.52	0.17	0.38	92	325	0.126	3.954	No partition
Eos(10^9/L)	0.74	0.71	0.28	0.33	92	325	0.076	3.954	No partition
Bas(10^9/L)	0.01	0	0.01	0.01	92	325	0.468	3.954	No partition
Neu(%)	41.76	43.37	9.2	9.22	92	325	0.124	3.954	No partition
Lym(%)	49.39	46.99	9.44	8.78	92	325	0.186	3.954	No partition
Mon(%)	3.34	3.98	0.86	2.69	92	325	0.228	3.954	No partition
Eos(%)	5.47	5.63	1.95	2.48	92	325	0.053	3.954	No partition
Bas(%)	0.05	0.02	0.07	0.04	92	325	0.385	3.954	No partition
RBC(10^12/L)	7.42	6.93	1.48	1.14	92	325	0.264	3.954	No partition
HGB(g/L)	125.82	131.3	26.23	18.89	92	325	0.17	3.954	No partition
HCT(%)	39.4	41.21	7.88	6.11	92	325	0.182	3.954	No partition
MCV(fL)	53.15	59.72	2.4	3.17	92	325	1.652	3.954	No partition
MCH(pg)	16.97	19.04	0.85	1.22	92	325	1.389	3.954	No partition
MCHC(g/L)	319.34	318.97	9.32	12.88	92	325	0.023	3.954	No partition
RDW-CV(%)	23.21	21.41	1.18	1.12	92	325	1.105	3.954	No partition
RDW-SD(fL)	42.64	43.95	2.1	2.08	92	325	0.443	3.954	No partition
PLT(10^9/L)	307.27	232.09	84.41	82.53	92	325	0.637	3.954	No partition
MPV(fL)	6.11	6.89	0.85	1.21	92	325	0.526	3.954	No partition
PDW(%)	15.42	15.83	0.34	0.51	92	325	0.679	3.954	No partition
PCT(%)	0.18	0.16	0.04	0.05	92	325	0.437	3.954	No partition
method of calculation: ①Z = |mean₁ − mean₂| / sqrt(SD₁² + SD₂²), ②Z* = 3 × sqrt((n₁ + n₂) / 240). Partitioning is required when Z > Z*; otherwise, partitioning is not required.

## Sheet: Sheet6
Age-associated differences in hematological parameters (Dong 'e donkey farm)
Variable	Mean_Adult	Mean_Young	SD_Adult	SD_Young	N_Adult	N_Young	Z	Z_star	Decision
WBC(10^9/L)	13.22	15.33	3.54	19.24	417	513	0.108	5.906	No partition
Neu(10^9/L)	5.66	7.34	1.94	15.14	417	513	0.11	5.906	No partition
Lym(10^9/L)	6.33	6.5	2.33	2.27	417	513	0.052	5.906	No partition
Mon(10^9/L)	0.51	0.77	0.35	3.11	417	513	0.081	5.906	No partition
Eos(10^9/L)	0.72	0.72	0.32	0.58	417	513	0.002	5.906	No partition
Bas(10^9/L)	0	0	0.01	0.03	417	513	0.032	5.906	No partition
Neu(%)	43.02	45.89	9.23	10.37	417	513	0.207	5.906	No partition
Lym(%)	47.52	44.73	8.97	9.56	417	513	0.213	5.906	No partition
Mon(%)	3.84	4.42	2.42	2.37	417	513	0.172	5.906	No partition
Eos(%)	5.6	4.94	2.37	2.74	417	513	0.18	5.906	No partition
Bas(%)	0.02	0.01	0.05	0.04	417	513	0.172	5.906	No partition
RBC(10^12/L)	7.04	7.85	1.24	1.45	417	513	0.429	5.906	No partition
HGB(g/L)	130.09	130.01	20.82	23.43	417	513	0.003	5.906	No partition
HCT(%)	40.81	41.4	6.58	7.35	417	513	0.059	5.906	No partition
MCV(fL)	58.27	53.07	4.07	5.63	417	513	0.748	5.906	No partition
MCH(pg)	18.59	16.68	1.44	1.89	417	513	0.801	5.906	No partition
MCHC(g/L)	319.05	314.43	12.17	14.42	417	513	0.245	5.906	No partition
RDW-CV(%)	21.8	22.7	1.36	1.61	417	513	0.424	5.906	No partition
RDW-SD(fL)	43.66	41.65	2.15	3.32	417	513	0.509	5.906	No partition
PLT(10^9/L)	248.67	314.35	88.53	128.39	417	513	0.421	5.906	No partition
MPV(fL)	6.72	6.54	1.19	1.14	417	513	0.11	5.906	No partition
PDW(%)	15.74	15.49	0.51	0.46	417	513	0.366	5.906	No partition
PCT(%)	0.16	0.2	0.05	0.08	417	513	0.404	5.906	No partition
method of calculation: ①Z = |mean₁ − mean₂| / sqrt(SD₁² + SD₂²), ②Z* = 3 × sqrt((n₁ + n₂) / 240). Partitioning is required when Z > Z*; otherwise, partitioning is not required.
